# Supplementary material for: (E)-2-(2-Nitro­ethen­yl)furan
Source: Acta Crystallogr Sect E Struct Rep Online. 2009 Jul 25;65(Pt 8):o1979. doi: 10.1107/S160053680902861X (PMC2977326; doi:10.1107/S160053680902861X)
Supplement: Supplementary file 2 [file e-65-o1979-Isup2.hkl]

# 
# h,k,l, Fc-squared, Fo-squared, sigma(Fo-squared) and status flag 
# 
data_I
_shelx_title ' pv0919 in P2(1)/n' 
_shelx_refln_list_code          4 
_shelx_F_calc_maximum      139.36 
_exptl_crystal_F_000       288.00 
_reflns_d_resolution_high  0.7698 
 
loop_ 
 _symmetry_equiv_pos_as_xyz 
 'x, y, z' 
 '-x+1/2, y+1/2, -z+1/2' 
 '-x, -y, -z' 
 'x-1/2, -y-1/2, z-1/2' 
 
_cell_length_a     9.0374 
_cell_length_b     5.2012 
_cell_length_c    13.0269 
_cell_angle_alpha  90.000 
_cell_angle_beta   97.578 
_cell_angle_gamma  90.000 
 
_shelx_F_squared_multiplier     1.000 
 
loop_ 
 _refln_index_h 
 _refln_index_k 
 _refln_index_l 
 _refln_F_squared_calc 
 _refln_F_squared_meas 
 _refln_F_squared_sigma 
 _refln_observed_status 
   2   0   0     5449.86     4817.10     98.24 o 
   4   0   0     2581.65     2745.25     35.81 o 
   6   0   0     1454.76     1505.03     21.30 o 
   8   0   0      388.00      376.09      7.71 o 
  10   0   0        7.26        8.32      1.05 o 
   1   1   0      916.63      957.94      8.18 o 
   2   1   0      200.61      190.01      2.43 o 
   3   1   0       25.09       35.50      0.76 o 
   4   1   0      775.52      755.40      6.27 o 
   5   1   0      140.96      163.42      3.01 o 
   6   1   0       59.48       73.30      2.79 o 
   7   1   0       32.06       30.76      1.17 o 
   8   1   0       13.02       11.03      0.87 o 
   9   1   0       11.15       11.83      0.90 o 
  10   1   0       29.74       27.11      1.55 o 
  11   1   0       23.18       22.64      1.71 o 
   0   2   0      123.89      111.79      1.97 o 
   1   2   0        2.37        0.09      0.07 o 
   2   2   0      944.95      978.90     10.01 o 
   3   2   0       57.48       60.38      1.46 o 
   4   2   0       83.25       79.17      1.49 o 
   5   2   0       26.33       20.07      0.62 o 
   6   2   0       63.93       57.19      1.57 o 
   7   2   0      115.58      112.47      3.62 o 
   8   2   0        2.57        2.33      0.77 o 
   9   2   0        6.89        4.52      0.65 o 
  10   2   0       19.09       21.87      1.66 o 
  11   2   0       51.88       62.39      2.58 o 
   1   3   0      522.35      520.78      4.59 o 
   2   3   0       18.65       20.96      0.78 o 
   3   3   0      146.52      135.17      2.69 o 
   4   3   0        3.91        3.91      0.49 o 
   5   3   0      242.97      244.66      4.16 o 
   6   3   0      315.83      299.59      5.70 o 
   7   3   0      179.77      181.10      4.34 o 
   8   3   0       10.04        8.00      0.90 o 
   9   3   0       35.19       35.03      1.88 o 
  10   3   0        9.47        8.13      1.03 o 
   0   4   0       31.63       32.55      1.70 o 
   1   4   0       58.64       51.25      1.24 o 
   2   4   0       27.39       27.23      1.39 o 
   3   4   0        0.56        0.28      0.31 o 
   4   4   0       35.00       34.05      1.30 o 
   5   4   0       25.85       25.55      1.46 o 
   6   4   0       87.12       87.45      3.35 o 
   7   4   0        0.73        1.45      0.35 o 
   8   4   0       78.32       76.20      2.91 o 
   9   4   0       22.55       26.35      1.71 o 
   1   5   0      169.67      167.65      2.72 o 
   2   5   0      105.44      115.51      2.71 o 
   3   5   0      649.37      669.40      8.51 o 
   4   5   0       20.38       21.71      1.30 o 
   5   5   0      200.21      201.70      3.97 o 
   6   5   0        4.37        6.31      0.70 o 
   7   5   0        3.54        6.87      3.07 o 
   0   6   0       56.80       62.40      2.70 o 
   1   6   0      112.74      120.05      2.81 o 
   2   6   0       27.64       28.24      1.34 o 
   3   6   0        0.18        0.83      0.36 o 
   4   6   0       14.87       15.23      1.21 o 
   5   6   0       66.99       75.95      2.38 o 
 -11   0   1       25.41       29.00      1.89 o 
  -9   0   1      174.20      141.60      4.35 o 
  -7   0   1        0.16        0.15      0.35 o 
  -5   0   1      405.04      497.49      8.14 o 
  -3   0   1      172.31      144.70      2.84 o 
  -1   0   1       25.68       19.17      0.79 o 
   1   0   1      567.63      562.55      6.19 o 
   3   0   1     1035.21     1087.18     11.90 o 
   5   0   1      239.12      253.30      3.65 o 
   7   0   1       68.27       74.29      2.71 o 
   9   0   1      339.66      338.59      8.67 o 
  11   0   1       10.61        8.06      1.41 o 
 -11   1   1        0.84        1.98      0.43 o 
 -10   1   1       13.32       11.33      1.10 o 
  -9   1   1        6.46        5.15      0.56 o 
  -8   1   1      288.57      286.35      4.59 o 
  -7   1   1        0.67        0.23      0.20 o 
  -6   1   1       31.81       29.58      1.06 o 
  -5   1   1      175.40      158.12      2.60 o 
  -4   1   1        3.46        2.59      0.29 o 
  -3   1   1      311.68      325.35      4.32 o 
  -2   1   1       14.99       12.51      0.46 o 
  -1   1   1      713.39      690.31      5.89 o 
   0   1   1     1453.16     1402.75     10.70 o 
   1   1   1      301.34      291.42      3.72 o 
   2   1   1       12.32        9.34      0.34 o 
   3   1   1      138.13      123.12      1.47 o 
   4   1   1        6.87        5.59      0.27 o 
   5   1   1      322.37      326.80      3.33 o 
   6   1   1       97.56      111.32      1.91 o 
   7   1   1      130.02      123.97      2.61 o 
   8   1   1       44.23       44.36      1.54 o 
   9   1   1       51.96       40.84      1.85 o 
  10   1   1       23.21       17.77      1.46 o 
  11   1   1        6.43        6.47      0.77 o 
 -11   2   1       14.86       20.32      1.59 o 
 -10   2   1        0.55        1.28      0.33 o 
  -9   2   1       79.70       85.54      2.90 o 
  -8   2   1      170.28      157.52      3.91 o 
  -7   2   1      956.42      942.37     10.65 o 
  -6   2   1      318.76      314.06      4.51 o 
  -5   2   1       13.29       20.63      0.84 o 
  -4   2   1        0.01        0.31      0.14 o 
  -3   2   1      874.44      979.66     10.05 o 
  -2   2   1       54.26       47.77      1.24 o 
  -1   2   1      195.38      193.16      1.98 o 
   0   2   1      178.44      174.47      1.83 o 
   1   2   1        0.00        0.18      0.47 o 
   2   2   1      255.08      280.17      3.76 o 
   3   2   1     1017.66     1045.25     10.82 o 
   4   2   1      232.24      234.74      2.66 o 
   5   2   1      266.70      282.74      4.13 o 
   6   2   1        2.72        2.19      0.29 o 
   7   2   1        2.60        3.50      0.55 o 
   8   2   1        5.90        5.82      0.77 o 
   9   2   1       50.22       51.68      2.22 o 
  10   2   1       72.50       74.79      3.64 o 
  11   2   1       56.83       67.45      4.96 o 
 -10   3   1       64.59       76.29      2.93 o 
  -9   3   1        7.65        6.56      1.10 o 
  -8   3   1        9.72       10.64      1.07 o 
  -7   3   1       20.24       20.91      1.50 o 
  -6   3   1      471.90      459.74      7.50 o 
  -5   3   1        6.22        3.86      0.50 o 
  -4   3   1      475.63      504.69      9.05 o 
  -3   3   1      279.36      297.14      5.03 o 
  -2   3   1        2.04        3.26      0.29 o 
  -1   3   1       26.66       22.61      0.65 o 
   0   3   1      451.35      472.26      4.26 o 
   1   3   1        8.26        6.83      0.42 o 
   2   3   1      910.43      924.01      8.77 o 
   3   3   1       39.83       32.03      1.19 o 
   4   3   1        1.50        3.15      0.43 o 
   5   3   1        2.03        3.64      0.38 o 
   6   3   1      591.19      602.46      7.93 o 
   7   3   1      208.81      196.81      4.64 o 
   8   3   1      464.74      453.81      8.16 o 
   9   3   1        3.42        3.58      0.51 o 
  10   3   1        0.01        1.15      0.50 o 
  -9   4   1       17.49       22.89      1.80 o 
  -8   4   1       14.83       16.41      1.52 o 
  -7   4   1        3.53        4.09      0.66 o 
  -6   4   1       11.27       11.51      1.15 o 
  -5   4   1       13.29       15.63      1.30 o 
  -4   4   1        1.99        2.64      0.38 o 
  -3   4   1       34.48       26.76      1.11 o 
  -2   4   1       32.89       29.94      1.03 o 
  -1   4   1       25.94       18.77      0.72 o 
   0   4   1      224.95      236.28      2.88 o 
   1   4   1       96.58       97.58      1.68 o 
   2   4   1      154.69      157.02      2.73 o 
   3   4   1      154.17      150.41      2.71 o 
   4   4   1       39.53       45.75      1.93 o 
   5   4   1        2.47        0.88      0.23 o 
   6   4   1        1.86        2.93      0.46 o 
   7   4   1        6.17        3.75      0.55 o 
   8   4   1      145.51      152.59      4.70 o 
   9   4   1        1.62        1.79      0.64 o 
  -7   5   1        4.73        4.11      1.35 o 
  -6   5   1        4.80        4.67      0.54 o 
  -5   5   1        2.36        1.52      0.37 o 
  -4   5   1        0.65        1.03      0.24 o 
  -3   5   1        3.31        2.23      0.37 o 
  -2   5   1       93.82       92.96      2.38 o 
  -1   5   1       21.04       22.06      1.05 o 
   0   5   1       30.86       30.44      1.04 o 
   1   5   1       80.14       76.82      1.87 o 
   2   5   1        7.85        7.02      0.69 o 
   3   5   1       27.79       22.98      1.32 o 
   4   5   1        0.00        0.76      0.42 o 
   5   5   1       21.87       23.90      1.41 o 
   6   5   1        8.16       10.23      0.91 o 
   7   5   1        3.33        1.46      0.61 o 
  -5   6   1        6.68        6.80      0.63 o 
  -4   6   1        0.24        0.78      0.26 o 
  -3   6   1       12.16       12.11      0.96 o 
  -2   6   1       27.36       26.69      2.85 o 
  -1   6   1        1.37        1.55      0.30 o 
   0   6   1       17.99       19.91      1.21 o 
   1   6   1        8.43        9.95      0.85 o 
   2   6   1       43.94       54.12      1.89 o 
   3   6   1       25.87       22.64      1.44 o 
   4   6   1        0.47        0.58      0.60 o 
   5   6   1        0.09        0.71      0.32 o 
 -10   0   2        1.30        1.45      0.38 o 
  -8   0   2        8.99        3.20      0.75 o 
  -6   0   2       30.06       38.86      1.69 o 
  -4   0   2     2582.69     2475.67     32.36 o 
  -2   0   2      960.55      955.41     18.35 o 
   0   0   2        0.37       -0.48      0.48 o 
   2   0   2     1421.77     1477.43     15.76 o 
   4   0   2     1617.69     1553.43     16.97 o 
   6   0   2        0.74        1.30      0.38 o 
   8   0   2        4.09        5.11      0.80 o 
  10   0   2       20.97       20.96      2.71 o 
 -11   1   2        1.63        2.32      0.72 o 
 -10   1   2        2.03        1.53      0.29 o 
  -9   1   2       79.68       71.05      2.60 o 
  -8   1   2        6.22        5.59      0.60 o 
  -7   1   2       75.79       76.44      1.93 o 
  -6   1   2        0.08        0.62      0.33 o 
  -5   1   2      462.25      494.01      5.80 o 
  -4   1   2       46.95       56.75      1.03 o 
  -3   1   2      191.94      186.22      2.16 o 
  -2   1   2      211.80      187.16      2.80 o 
  -1   1   2     3159.16     3129.36     80.97 o 
   0   1   2     3623.39     3373.65     25.65 o 
   1   1   2     2875.57     2807.41     24.79 o 
   2   1   2      473.08      450.67      3.87 o 
   3   1   2       92.03       83.85      1.15 o 
   4   1   2       80.27       91.76      1.32 o 
   5   1   2      547.74      593.26      6.66 o 
   6   1   2       47.34       50.67      1.23 o 
   7   1   2       37.30       31.93      1.22 o 
   8   1   2        7.01        8.84      0.96 o 
   9   1   2        8.79        6.30      0.95 o 
  10   1   2       21.96       19.74      1.57 o 
  11   1   2        4.97        5.77      0.93 o 
 -11   2   2        1.41        2.31      0.44 o 
 -10   2   2       31.98       40.84      1.93 o 
  -9   2   2        4.07        2.82      0.45 o 
  -8   2   2        4.35        2.24      0.43 o 
  -7   2   2      283.62      292.02      4.51 o 
  -6   2   2      811.92      830.57      9.65 o 
  -5   2   2      155.76      162.65      2.77 o 
  -4   2   2      232.87      242.93      3.45 o 
  -3   2   2       50.41       66.92      1.47 o 
  -2   2   2       49.74       60.69      1.16 o 
  -1   2   2      469.86      435.91      3.64 o 
   0   2   2        0.00        0.08      0.06 o 
   1   2   2      772.29      821.84      8.50 o 
   2   2   2      250.81      262.94      3.64 o 
   3   2   2       67.11       65.07      1.07 o 
   4   2   2      149.22      155.58      2.13 o 
   5   2   2       89.02       92.14      1.72 o 
   6   2   2      838.60      876.13     14.34 o 
   7   2   2       19.48       14.39      1.25 o 
   8   2   2        1.72        2.46      0.45 o 
   9   2   2        8.10        6.45      0.89 o 
  10   2   2       16.69       17.25      1.51 o 
 -10   3   2       32.18       32.64      1.92 o 
  -9   3   2       90.70       87.46      3.63 o 
  -8   3   2       35.45       30.06      1.64 o 
  -7   3   2      173.27      168.54      4.09 o 
  -6   3   2        1.02        1.39      0.27 o 
  -5   3   2       50.27       49.25      1.82 o 
  -4   3   2       85.95       74.55      2.39 o 
  -3   3   2      431.73      498.14      7.22 o 
  -2   3   2      354.77      361.74      3.73 o 
  -1   3   2      306.73      330.38      3.27 o 
   0   3   2        9.83        6.84      0.41 o 
   1   3   2      112.41      101.68      1.51 o 
   2   3   2        0.00        0.50      0.22 o 
   3   3   2      140.74      171.11      3.17 o 
   4   3   2      159.80      155.65      2.87 o 
   5   3   2       14.11       14.04      0.76 o 
   6   3   2        8.77        9.97      0.85 o 
   7   3   2       74.09       75.23      2.69 o 
   8   3   2      119.81      114.13      3.55 o 
   9   3   2        3.60        3.79      0.71 o 
  10   3   2       15.50       16.11      1.46 o 
  -9   4   2        2.19        1.92      0.55 o 
  -8   4   2        0.08        0.85      0.58 o 
  -7   4   2       18.66       17.74      1.48 o 
  -6   4   2       63.24       66.36      2.43 o 
  -5   4   2      271.30      264.71      6.15 o 
  -4   4   2      149.24      144.33      2.84 o 
  -3   4   2       74.57       72.07      1.85 o 
  -2   4   2      107.45      101.94      1.85 o 
  -1   4   2       91.47       88.90      1.59 o 
   0   4   2       35.34       30.46      0.87 o 
   1   4   2        0.36        1.00      0.15 o 
   2   4   2      198.62      173.51      2.91 o 
   3   4   2       97.37       97.37      2.10 o 
   4   4   2        8.50        6.30      0.98 o 
   5   4   2       42.53       40.28      1.32 o 
   6   4   2        0.10        0.84      0.34 o 
   7   4   2        0.11        1.43      0.58 o 
   8   4   2        4.80        5.76      0.66 o 
   9   4   2        0.35        0.50      0.39 o 
  -7   5   2        2.15        1.29      0.49 o 
  -6   5   2        2.84        3.28      0.66 o 
  -5   5   2       19.08       15.15      1.06 o 
  -4   5   2        5.89        6.15      0.62 o 
  -3   5   2        2.03        0.51      0.21 o 
  -2   5   2        0.76        0.70      0.19 o 
  -1   5   2      508.71      533.87      7.12 o 
   0   5   2       88.32       93.61      1.94 o 
   1   5   2      393.06      405.18      4.84 o 
   2   5   2       27.34       27.94      1.18 o 
   3   5   2       28.86       26.44      1.16 o 
   4   5   2        9.39        9.56      0.85 o 
   5   5   2       51.04       49.15      1.41 o 
   6   5   2        1.75        1.53      0.31 o 
   7   5   2        0.32        0.69      0.51 o 
  -5   6   2        2.53        2.06      0.33 o 
  -4   6   2        8.57        7.90      0.72 o 
  -3   6   2        2.09        1.48      0.34 o 
  -2   6   2      222.50      233.71      4.88 o 
  -1   6   2       13.51       13.95      0.99 o 
   0   6   2        0.20        0.57      0.29 o 
   1   6   2       16.79       16.02      1.15 o 
   2   6   2      154.93      156.54      4.36 o 
   3   6   2        0.03        1.04      0.42 o 
   4   6   2        5.23        4.84      0.68 o 
 -11   0   3        9.22       11.85      1.30 o 
  -9   0   3      484.17      449.40     10.69 o 
  -7   0   3      739.43      743.16     12.03 o 
  -5   0   3       57.97       60.66      3.71 o 
  -3   0   3     1406.06     1397.94     15.02 o 
  -1   0   3       77.20       91.16      1.97 o 
   1   0   3     1482.84     1473.39     29.56 o 
   3   0   3      315.39      283.17      3.88 o 
   5   0   3      901.53      939.68     19.99 o 
   7   0   3       65.85       75.08      2.83 o 
   9   0   3      135.59      132.87      6.35 o 
  11   0   3        0.15        1.69      0.67 o 
 -11   1   3        7.08        9.30      0.93 o 
 -10   1   3       21.40       26.75      1.24 o 
  -9   1   3       52.57       46.89      1.64 o 
  -8   1   3       13.27       14.39      0.96 o 
  -7   1   3        0.01        0.32      0.19 o 
  -6   1   3       33.42       39.56      1.23 o 
  -5   1   3      101.49      108.45      1.43 o 
  -4   1   3      990.11     1091.07      8.67 o 
  -3   1   3      315.72      367.88      3.62 o 
  -2   1   3     1035.67     1049.35      8.87 o 
  -1   1   3     1538.66     1520.58     10.26 o 
   0   1   3     1484.51     1588.76     10.95 o 
   1   1   3     7102.30     6713.02     53.30 o 
   2   1   3      156.51      155.28      1.97 o 
   3   1   3      688.17      735.71      6.17 o 
   4   1   3      124.95      134.73      1.83 o 
   5   1   3      150.19      156.71      2.06 o 
   6   1   3       13.81       16.07      0.74 o 
   7   1   3      427.33      426.71      7.08 o 
   8   1   3      313.00      312.67     11.11 o 
   9   1   3       90.74       88.24      2.94 o 
  10   1   3        6.77        9.31      1.29 o 
  11   1   3        1.41        2.04      0.88 o 
 -11   2   3       85.65       94.76      4.49 o 
 -10   2   3        6.86        7.32      0.81 o 
  -9   2   3       13.16       17.63      1.05 o 
  -8   2   3        2.71        3.36      0.57 o 
  -7   2   3       24.88       19.93      0.96 o 
  -6   2   3       90.39       84.76      2.09 o 
  -5   2   3      240.58      246.53      3.17 o 
  -4   2   3      107.16       93.86      1.91 o 
  -3   2   3      105.77      124.74      2.13 o 
  -2   2   3      270.83      276.46      2.74 o 
  -1   2   3      371.99      390.01      3.52 o 
   0   2   3        4.78        3.08      0.22 o 
   1   2   3       15.10       17.51      0.50 o 
   2   2   3      176.21      166.74      2.36 o 
   3   2   3      108.59      117.99      2.19 o 
   4   2   3      154.01      163.89      2.46 o 
   5   2   3       59.19       53.50      1.29 o 
   6   2   3      182.03      177.72      3.35 o 
   7   2   3      623.07      603.49      9.40 o 
   8   2   3      227.24      231.23      5.23 o 
   9   2   3        4.43        2.36      0.59 o 
  10   2   3       48.25       41.31      2.04 o 
 -10   3   3        5.02        6.76      1.44 o 
  -9   3   3        4.85        5.02      0.65 o 
  -8   3   3      260.94      263.33      5.51 o 
  -7   3   3      169.03      168.89      3.32 o 
  -6   3   3      489.00      489.91      6.71 o 
  -5   3   3        1.64        1.93      0.36 o 
  -4   3   3        1.20        1.64      0.27 o 
  -3   3   3       22.10       22.65      0.78 o 
  -2   3   3      358.39      358.93      3.70 o 
  -1   3   3        0.23        0.18      0.17 o 
   0   3   3       26.26       27.72      0.71 o 
   1   3   3       15.26       14.24      0.59 o 
   2   3   3        1.60        1.21      0.27 o 
   3   3   3      226.16      211.58      3.15 o 
   4   3   3      168.83      182.79      2.94 o 
   5   3   3        3.18        4.04      0.53 o 
   6   3   3      193.13      189.21      3.84 o 
   7   3   3        9.27        9.01      1.01 o 
   8   3   3        7.95        7.65      1.39 o 
   9   3   3        3.43        5.63      0.94 o 
  -9   4   3        0.69        0.26      0.41 o 
  -8   4   3       44.20       47.12      2.22 o 
  -7   4   3      137.21      138.92      3.82 o 
  -6   4   3        0.13        0.70      0.41 o 
  -5   4   3      204.04      199.49      3.56 o 
  -4   4   3       75.36       63.60      1.60 o 
  -3   4   3      135.49      140.43      2.48 o 
  -2   4   3        0.01        0.26      0.17 o 
  -1   4   3      572.67      612.48      5.59 o 
   0   4   3       43.13       46.68      1.10 o 
   1   4   3       33.73       31.11      1.08 o 
   2   4   3        1.88        1.27      0.21 o 
   3   4   3       60.21       52.31      1.50 o 
   4   4   3      157.48      153.11      2.88 o 
   5   4   3      104.26      107.15      2.37 o 
   6   4   3       54.81       54.81      1.97 o 
   7   4   3       16.25       16.52      1.50 o 
   8   4   3       35.49       36.91      2.22 o 
  -7   5   3        0.51        0.63      0.40 o 
  -6   5   3       11.86       16.30      1.14 o 
  -5   5   3      127.51      125.15      3.77 o 
  -4   5   3       28.31       30.32      1.26 o 
  -3   5   3        0.00        0.61      0.24 o 
  -2   5   3       50.30       52.54      1.38 o 
  -1   5   3       55.97       53.40      1.63 o 
   0   5   3       35.16       31.85      1.10 o 
   1   5   3       14.10       11.81      0.85 o 
   2   5   3      169.24      176.91      3.27 o 
   3   5   3       44.76       41.70      1.44 o 
   4   5   3       24.47       24.12      1.04 o 
   5   5   3        9.91        9.54      0.69 o 
   6   5   3        1.87        1.89      0.45 o 
   7   5   3       15.09        9.47      1.02 o 
  -5   6   3        6.50        8.11      0.67 o 
  -4   6   3       33.36       36.42      2.92 o 
  -3   6   3        9.50        5.83      0.91 o 
  -2   6   3       41.73       38.59      1.65 o 
  -1   6   3        5.41        7.75      0.64 o 
   0   6   3        8.67        6.49      0.51 o 
   1   6   3        1.62        1.18      0.26 o 
   2   6   3       46.55       48.58      1.64 o 
   3   6   3       21.19       23.82      1.37 o 
   4   6   3       71.98       76.94      2.09 o 
 -10   0   4        5.43        3.90      0.88 o 
  -8   0   4      131.46      118.48      3.61 o 
  -6   0   4      291.31      269.82      5.42 o 
  -4   0   4     2047.49     2122.85     22.60 o 
  -2   0   4      287.75      274.29      4.12 o 
   0   0   4    19421.54    15361.91   1167.96 o 
   2   0   4     2106.01     2095.39     22.40 o 
   4   0   4       46.51       35.79      1.12 o 
   6   0   4      110.03      123.22      3.19 o 
   8   0   4       32.41       29.16      2.66 o 
  10   0   4        0.20        0.20      0.69 o 
 -11   1   4        8.22        9.15      0.80 o 
 -10   1   4        9.87        9.44      0.78 o 
  -9   1   4        0.00        0.64      0.20 o 
  -8   1   4       95.56       77.19      3.40 o 
  -7   1   4      316.13      312.66      4.64 o 
  -6   1   4      281.35      295.14      4.15 o 
  -5   1   4      112.22      106.58      1.46 o 
  -4   1   4      380.96      412.86      3.77 o 
  -3   1   4      251.02      217.67      2.40 o 
  -2   1   4       92.17      114.68      1.44 o 
  -1   1   4      100.89       90.15      0.93 o 
   0   1   4      497.74      493.37      4.27 o 
   1   1   4     4040.33     4089.54     30.14 o 
   2   1   4      161.18      160.34      2.10 o 
   3   1   4        1.13        1.68      0.17 o 
   4   1   4       56.71       46.52      0.95 o 
   5   1   4      423.97      448.20      4.43 o 
   6   1   4        0.09        0.59      0.21 o 
   7   1   4       74.56       70.18      2.39 o 
   8   1   4       14.24       11.78      1.15 o 
   9   1   4        1.30        2.87      0.92 o 
  10   1   4       48.11       46.76      2.64 o 
 -11   2   4       48.70       64.81      3.21 o 
 -10   2   4       63.54       62.30      2.01 o 
  -9   2   4       28.81       30.01      1.31 o 
  -8   2   4        1.06        0.73      0.34 o 
  -7   2   4        1.15        1.31      0.25 o 
  -6   2   4        5.77        2.68      0.30 o 
  -5   2   4       49.41       47.32      1.02 o 
  -4   2   4      150.96      163.04      2.30 o 
  -3   2   4      613.58      663.64      6.37 o 
  -2   2   4      178.15      207.41      2.06 o 
  -1   2   4       52.59       47.11      0.78 o 
   0   2   4        2.50        1.09      0.22 o 
   1   2   4       19.62       29.64      0.83 o 
   2   2   4      655.63      709.68      6.98 o 
   3   2   4      131.65      126.19      2.09 o 
   4   2   4       41.04       44.39      1.16 o 
   5   2   4       12.02       10.64      0.67 o 
   6   2   4       23.34       22.77      1.11 o 
   7   2   4      240.20      228.70      5.04 o 
   8   2   4        0.01        1.36      0.50 o 
   9   2   4       31.74       28.24      1.93 o 
  10   2   4        0.21        0.68      0.43 o 
 -10   3   4       39.71       37.81      2.18 o 
  -9   3   4       27.10       26.16      1.50 o 
  -8   3   4       17.40       17.77      1.03 o 
  -7   3   4      219.45      230.03      4.03 o 
  -6   3   4      377.50      384.47      5.47 o 
  -5   3   4      518.71      526.25      6.69 o 
  -4   3   4        6.56        4.89      0.50 o 
  -3   3   4       29.53       24.31      0.79 o 
  -2   3   4       16.67       16.04      0.58 o 
  -1   3   4      595.88      608.87      5.48 o 
   0   3   4      134.31      127.71      1.73 o 
   1   3   4       36.47       36.58      0.83 o 
   2   3   4        3.44        3.83      0.43 o 
   3   3   4       54.99       48.63      1.52 o 
   4   3   4       46.76       41.27      1.25 o 
   5   3   4       12.16        9.61      0.72 o 
   6   3   4       51.48       46.81      1.70 o 
   7   3   4       18.73       14.02      1.45 o 
   8   3   4        0.20        0.99      0.48 o 
   9   3   4        9.15       11.28      1.14 o 
  -9   4   4       15.45       16.26      2.65 o 
  -8   4   4        1.21        1.54      0.41 o 
  -7   4   4        2.69        2.74      0.45 o 
  -6   4   4       22.99       21.63      1.50 o 
  -5   4   4      211.67      221.39      3.38 o 
  -4   4   4        8.56        7.11      0.57 o 
  -3   4   4       95.31       99.72      2.01 o 
  -2   4   4      137.60      123.78      2.04 o 
  -1   4   4      174.39      169.93      2.44 o 
   0   4   4      162.30      161.66      2.46 o 
   1   4   4        2.38        2.30      0.30 o 
   2   4   4      175.64      160.97      2.55 o 
   3   4   4       94.80       84.50      1.77 o 
   4   4   4      341.89      329.88      4.73 o 
   5   4   4       12.51       12.98      0.87 o 
   6   4   4       10.89       11.22      0.97 o 
   7   4   4        2.89        3.19      0.59 o 
   8   4   4      149.51      137.53      5.25 o 
  -7   5   4        0.43        3.29      0.67 o 
  -6   5   4        0.93        1.09      0.30 o 
  -5   5   4       97.79      103.76      2.54 o 
  -4   5   4        3.61        4.15      0.40 o 
  -3   5   4      292.10      291.73      4.29 o 
  -2   5   4       76.61       76.72      1.84 o 
  -1   5   4      117.96      113.23      2.29 o 
   0   5   4        4.56        2.87      0.32 o 
   1   5   4       19.63       14.47      0.96 o 
   2   5   4       13.21       14.50      0.96 o 
   3   5   4      141.43      126.03      2.43 o 
   4   5   4       25.11       27.80      1.27 o 
   5   5   4       26.09       24.57      1.05 o 
   6   5   4       19.93       24.93      1.30 o 
  -4   6   4        1.77        1.09      0.54 o 
  -3   6   4        8.20       10.30      0.93 o 
  -2   6   4       41.45       47.71      1.79 o 
  -1   6   4       39.00       40.87      1.36 o 
   0   6   4       32.70       36.08      1.40 o 
   1   6   4       53.21       56.11      1.91 o 
   2   6   4        3.67        2.78      0.44 o 
   3   6   4        7.70        9.95      0.63 o 
   4   6   4       39.25       44.54      1.46 o 
 -11   0   5       11.97       13.48      3.21 o 
  -9   0   5       28.41       12.44      1.33 o 
  -7   0   5       22.56       21.44      2.29 o 
  -5   0   5      194.18      213.62      3.25 o 
  -3   0   5       37.96       31.05      1.45 o 
  -1   0   5      312.51      288.59      3.31 o 
   1   0   5     1213.36     1205.94     16.08 o 
   3   0   5        2.88        2.62      0.34 o 
   5   0   5       92.10       95.36      2.21 o 
   7   0   5      109.50      120.17      5.54 o 
   9   0   5       45.26       46.20      3.65 o 
 -11   1   5        8.55        6.13      0.69 o 
 -10   1   5       44.89       46.67      1.64 o 
  -9   1   5       28.87       27.80      1.18 o 
  -8   1   5      133.34      121.05      2.63 o 
  -7   1   5       97.62       99.34      2.50 o 
  -6   1   5      246.18      232.52      3.53 o 
  -5   1   5       59.22       58.34      1.03 o 
  -4   1   5        6.49        3.99      0.29 o 
  -3   1   5      701.33      729.03      6.52 o 
  -2   1   5       71.53       77.27      0.93 o 
  -1   1   5      116.25      102.77      1.16 o 
   0   1   5       58.04       55.88      0.98 o 
   1   1   5       89.77       85.91      1.40 o 
   2   1   5        1.67        2.46      0.25 o 
   3   1   5      126.56      121.63      1.68 o 
   4   1   5      150.11      152.94      2.06 o 
   5   1   5      602.20      621.15      6.46 o 
   6   1   5        1.84        2.21      0.39 o 
   7   1   5      305.57      326.15      6.07 o 
   8   1   5        1.66        1.48      0.78 o 
   9   1   5       47.58       45.51      2.49 o 
  10   1   5       61.66       61.64      4.32 o 
 -11   2   5       20.38       23.52      2.52 o 
 -10   2   5       36.51       40.39      1.81 o 
  -9   2   5       65.50       72.48      2.11 o 
  -8   2   5       22.99       21.89      1.04 o 
  -7   2   5      645.97      650.34      7.94 o 
  -6   2   5       27.46       24.68      0.82 o 
  -5   2   5       54.59       67.05      1.37 o 
  -4   2   5       29.35       26.99      0.79 o 
  -3   2   5      549.09      643.21      7.01 o 
  -2   2   5      612.83      710.50      5.42 o 
  -1   2   5        7.11        4.25      0.25 o 
   0   2   5      252.80      254.15      2.48 o 
   1   2   5      402.54      412.22      4.51 o 
   2   2   5      305.66      319.25      4.16 o 
   3   2   5      499.26      504.47      5.50 o 
   4   2   5        1.26        0.46      0.22 o 
   5   2   5        1.23        1.15      0.30 o 
   6   2   5       88.62       88.12      2.30 o 
   7   2   5        5.34        5.40      0.70 o 
   8   2   5       16.52       18.08      1.54 o 
   9   2   5       31.94       30.32      2.13 o 
  10   2   5       43.36       40.73      2.00 o 
 -10   3   5       20.95       27.78      5.89 o 
  -9   3   5       28.55       31.40      1.58 o 
  -8   3   5        0.50        1.83      0.38 o 
  -7   3   5       57.04       58.27      1.78 o 
  -6   3   5      167.87      159.99      2.68 o 
  -5   3   5      237.06      245.51      3.45 o 
  -4   3   5        6.71        8.99      0.53 o 
  -3   3   5       34.08       18.79      0.76 o 
  -2   3   5       64.63       67.91      1.16 o 
  -1   3   5        0.11        0.26      0.10 o 
   0   3   5       38.72       41.04      0.91 o 
   1   3   5      255.92      255.87      3.11 o 
   2   3   5       20.16       17.90      0.89 o 
   3   3   5       25.24       20.34      0.90 o 
   4   3   5       14.67       11.00      0.76 o 
   5   3   5       35.98       37.28      1.23 o 
   6   3   5      121.24      121.72      3.00 o 
   7   3   5       88.01       87.68      3.35 o 
   8   3   5      116.67      118.82      3.80 o 
   9   3   5       13.52       13.37      1.35 o 
  -9   4   5        0.29        0.72      0.54 o 
  -8   4   5        3.48        0.77      0.95 o 
  -7   4   5       20.59       20.84      1.91 o 
  -6   4   5        0.92        1.55      0.32 o 
  -5   4   5        5.86        3.72      0.54 o 
  -4   4   5       27.29       23.02      0.91 o 
  -3   4   5       19.70       18.14      0.82 o 
  -2   4   5       10.18        7.87      0.52 o 
  -1   4   5        6.50        5.03      0.43 o 
   0   4   5      532.88      564.25      5.85 o 
   1   4   5        0.03        0.46      0.19 o 
   2   4   5      212.05      215.54      4.37 o 
   3   4   5        6.91        5.10      0.45 o 
   4   4   5       51.17       51.17      1.57 o 
   5   4   5        4.99        4.05      0.45 o 
   6   4   5        1.88        0.99      0.46 o 
   7   4   5        3.69        6.49      1.33 o 
   8   4   5      109.22      109.35      3.79 o 
  -7   5   5        2.80        2.25      0.50 o 
  -6   5   5       35.55       34.31      1.93 o 
  -5   5   5       23.41       27.21      1.94 o 
  -4   5   5       68.57       65.71      3.62 o 
  -3   5   5        6.70        5.95      0.56 o 
  -2   5   5       23.44       21.40      0.94 o 
  -1   5   5       81.84       86.72      1.96 o 
   0   5   5       20.34       19.88      0.96 o 
   1   5   5       12.31       11.81      0.77 o 
   2   5   5        2.49        2.95      0.32 o 
   3   5   5        6.53        3.17      0.32 o 
   4   5   5       43.99       37.18      1.23 o 
   5   5   5        1.07        2.00      0.33 o 
   6   5   5        1.15        1.66      0.31 o 
  -4   6   5       16.78       17.13      2.42 o 
  -3   6   5       26.11       29.81      3.48 o 
  -2   6   5        0.13       -0.03      0.56 o 
  -1   6   5       11.14       10.67      1.04 o 
   0   6   5       19.23       17.49      1.05 o 
   1   6   5       20.37       20.90      1.16 o 
   2   6   5      187.78      226.45      5.33 o 
   3   6   5        9.07        6.57      0.72 o 
 -10   0   6       26.80       25.37      2.06 o 
  -8   0   6      266.78      238.65      6.19 o 
  -6   0   6      261.57      264.44      5.35 o 
  -4   0   6      226.69      244.72      4.84 o 
  -2   0   6      166.49      198.50      3.19 o 
   0   0   6       35.87       30.84      1.28 o 
   2   0   6       28.48       30.31      1.03 o 
   4   0   6       68.17       68.98      1.83 o 
   6   0   6       58.68       67.60      2.28 o 
   8   0   6      209.29      240.76      9.04 o 
  10   0   6        9.40        9.52      1.71 o 
 -11   1   6        6.06        5.98      0.63 o 
 -10   1   6       37.27       48.01      2.00 o 
  -9   1   6       16.33       13.30      1.13 o 
  -8   1   6       54.67       43.79      1.45 o 
  -7   1   6      148.97      144.13      2.75 o 
  -6   1   6      402.39      409.98      5.26 o 
  -5   1   6      341.47      343.70      3.46 o 
  -4   1   6      105.42      114.03      1.64 o 
  -3   1   6      113.40      102.75      1.45 o 
  -2   1   6        0.33        0.77      0.15 o 
  -1   1   6      853.04      923.56      7.95 o 
   0   1   6        5.96        4.75      0.25 o 
   1   1   6      881.16      910.44     10.37 o 
   2   1   6       10.67       11.90      0.81 o 
   3   1   6      239.67      240.61      3.11 o 
   4   1   6        0.52        1.47      0.32 o 
   5   1   6      238.02      231.10      3.22 o 
   6   1   6       37.18       34.77      1.05 o 
   7   1   6      145.38      145.28      3.72 o 
   8   1   6      106.96      101.55      3.82 o 
   9   1   6        1.71        1.17      0.64 o 
  10   1   6       23.61       23.45      2.18 o 
 -10   2   6        1.33        2.08      0.36 o 
  -9   2   6        1.02        2.89      0.46 o 
  -8   2   6       13.60        9.61      0.91 o 
  -7   2   6      354.69      347.82      5.04 o 
  -6   2   6      238.13      234.28      3.19 o 
  -5   2   6      407.57      438.66      4.78 o 
  -4   2   6        2.66        3.39      0.30 o 
  -3   2   6      178.75      152.28      1.82 o 
  -2   2   6       92.53       96.75      1.21 o 
  -1   2   6      226.97      230.07      2.44 o 
   0   2   6        7.20        7.96      0.35 o 
   1   2   6     1477.45     1552.20     13.70 o 
   2   2   6      698.56      726.60      7.29 o 
   3   2   6       67.90       65.13      1.49 o 
   4   2   6        0.63        0.85      0.21 o 
   5   2   6       28.13       29.64      1.48 o 
   6   2   6      359.72      368.91      5.66 o 
   7   2   6      135.35      133.66      3.77 o 
   8   2   6        6.96        6.97      0.86 o 
   9   2   6       70.98       70.60      2.77 o 
 -10   3   6       79.28       87.81      4.66 o 
  -9   3   6       19.36       20.27      1.62 o 
  -8   3   6        0.00        0.17      0.30 o 
  -7   3   6       85.10       79.70      2.50 o 
  -6   3   6       14.78       12.60      0.90 o 
  -5   3   6        0.29        1.17      0.20 o 
  -4   3   6      161.84      152.74      2.14 o 
  -3   3   6       83.50       98.33      1.59 o 
  -2   3   6      461.39      483.40      4.26 o 
  -1   3   6      122.46      138.72      1.77 o 
   0   3   6       74.69       69.02      1.38 o 
   1   3   6       49.18       46.43      1.13 o 
   2   3   6        4.24        4.85      0.52 o 
   3   3   6      122.39      114.39      3.18 o 
   4   3   6      356.77      360.18      4.80 o 
   5   3   6        3.59        3.39      0.49 o 
   6   3   6       77.34       78.23      2.36 o 
   7   3   6       30.93       28.81      1.83 o 
   8   3   6       32.95       28.02      2.02 o 
   9   3   6       17.18       17.99      1.56 o 
  -8   4   6       26.57       30.07      2.07 o 
  -7   4   6       37.41       36.58      1.66 o 
  -6   4   6       37.48       36.58      1.60 o 
  -5   4   6      237.38      227.39      4.64 o 
  -4   4   6      205.43      195.54      3.63 o 
  -3   4   6        0.61        1.51      0.25 o 
  -2   4   6      124.35      128.36      2.04 o 
  -1   4   6      156.99      166.15      2.53 o 
   0   4   6       40.57       36.60      1.11 o 
   1   4   6        0.00        0.39      0.15 o 
   2   4   6      186.66      173.82      2.73 o 
   3   4   6       15.26       14.06      0.81 o 
   4   4   6        0.00        1.67      0.47 o 
   5   4   6        9.88        8.01      0.63 o 
   6   4   6       18.47       16.29      1.23 o 
   7   4   6        3.60        3.17      0.96 o 
  -7   5   6        2.54        6.08      1.23 o 
  -6   5   6        3.67        4.88      0.55 o 
  -5   5   6        8.74       10.64      0.96 o 
  -4   5   6       55.66       58.32      2.56 o 
  -3   5   6        0.64        0.47      0.26 o 
  -2   5   6        5.51        4.56      0.54 o 
  -1   5   6      165.07      173.14      3.51 o 
   0   5   6      166.02      177.52      3.12 o 
   1   5   6       56.55       61.11      1.59 o 
   2   5   6        3.30        4.01      0.36 o 
   3   5   6       36.67       33.80      1.16 o 
   4   5   6       11.32       11.66      0.73 o 
   5   5   6        1.71        2.44      0.34 o 
   6   5   6       12.74       13.95      0.94 o 
  -3   6   6       22.40       29.32      1.65 o 
  -2   6   6       77.46       75.79      2.67 o 
  -1   6   6       10.87        8.90      0.80 o 
   0   6   6        0.06        0.93      0.45 o 
   1   6   6        2.25        1.87      0.32 o 
   2   6   6       17.50       12.11      1.02 o 
 -11   0   7       50.20       57.18      4.06 o 
  -9   0   7       30.56       23.16      2.65 o 
  -7   0   7      123.26      121.43      5.61 o 
  -5   0   7       95.11       93.28      1.95 o 
  -3   0   7       34.15       34.13      0.92 o 
  -1   0   7      123.87      128.56      4.16 o 
   1   0   7      272.82      282.27      4.91 o 
   3   0   7       32.50       35.38      1.92 o 
   5   0   7      117.22      105.60      2.55 o 
   7   0   7       35.80       34.65      2.86 o 
   9   0   7       73.99       74.42      4.83 o 
 -11   1   7        2.45        3.74      1.13 o 
 -10   1   7       53.17       57.23      3.11 o 
  -9   1   7        0.00        0.36      0.22 o 
  -8   1   7      157.38      176.57      3.91 o 
  -7   1   7       14.69       13.73      1.95 o 
  -6   1   7       65.54       63.20      1.90 o 
  -5   1   7       73.28       70.63      1.37 o 
  -4   1   7      773.07      859.35      7.79 o 
  -3   1   7      297.46      314.75      3.85 o 
  -2   1   7     1130.54     1212.79     11.79 o 
  -1   1   7      371.30      402.39      3.98 o 
   0   1   7       72.80       85.69      1.14 o 
   1   1   7     2937.87     3056.30     27.93 o 
   2   1   7        1.65        1.68      0.25 o 
   3   1   7      962.16     1020.57     11.68 o 
   4   1   7      204.33      202.17      3.21 o 
   5   1   7        4.00        3.17      0.50 o 
   6   1   7       56.25       52.62      1.37 o 
   7   1   7      349.19      389.46      7.00 o 
   8   1   7      105.48      104.49      3.93 o 
   9   1   7      124.93      126.27      4.96 o 
 -10   2   7       18.47       18.06      1.38 o 
  -9   2   7        0.26        0.19      0.25 o 
  -8   2   7        1.96        1.34      0.53 o 
  -7   2   7        2.88        1.61      0.59 o 
  -6   2   7      213.16      214.23      3.43 o 
  -5   2   7        9.35        6.68      0.55 o 
  -4   2   7       64.51       63.45      1.50 o 
  -3   2   7      140.22      129.44      2.25 o 
  -2   2   7        0.68        1.22      0.27 o 
  -1   2   7      203.38      202.98      2.26 o 
   0   2   7      194.74      187.42      2.14 o 
   1   2   7      190.61      188.39      2.70 o 
   2   2   7       84.67       80.29      1.87 o 
   3   2   7       12.52       10.19      0.68 o 
   4   2   7       43.93       45.32      1.31 o 
   5   2   7       63.06       61.41      1.60 o 
   6   2   7        1.71        1.81      0.61 o 
   7   2   7      165.07      172.55      4.41 o 
   8   2   7        5.97        6.87      0.83 o 
   9   2   7        7.84        9.43      1.22 o 
  -9   3   7       10.70       10.38      0.94 o 
  -8   3   7       12.70       14.17      1.19 o 
  -7   3   7       33.46       30.83      1.86 o 
  -6   3   7       73.20       80.18      3.43 o 
  -5   3   7        5.09        6.39      0.59 o 
  -4   3   7        0.60        0.75      0.18 o 
  -3   3   7       19.35       13.92      1.00 o 
  -2   3   7       22.56       22.53      0.90 o 
  -1   3   7       23.56       21.80      0.89 o 
   0   3   7      308.45      304.40      3.73 o 
   1   3   7       44.28       44.89      1.12 o 
   2   3   7        0.26        0.24      0.14 o 
   3   3   7       17.81       18.06      0.89 o 
   4   3   7       15.88       12.07      0.82 o 
   5   3   7       35.28       31.18      1.17 o 
   6   3   7        3.54        4.19      0.52 o 
   7   3   7       13.63       14.62      1.33 o 
   8   3   7        6.85        7.64      0.93 o 
  -8   4   7        0.00        0.18      0.44 o 
  -7   4   7       99.64      102.02      6.04 o 
  -6   4   7        7.10       10.32      0.92 o 
  -5   4   7      464.47      503.13      7.87 o 
  -4   4   7      399.40      403.98      5.85 o 
  -3   4   7        0.60        0.80      0.24 o 
  -2   4   7       67.65       64.04      1.81 o 
  -1   4   7      333.79      357.35      5.17 o 
   0   4   7        8.60        8.40      0.72 o 
   1   4   7      118.00      117.62      2.15 o 
   2   4   7       61.35       58.50      1.65 o 
   3   4   7        0.00        0.47      0.29 o 
   4   4   7      202.74      198.86      3.92 o 
   5   4   7       37.55       39.13      1.39 o 
   6   4   7       33.24       32.16      1.57 o 
   7   4   7       22.16       21.33      1.71 o 
  -6   5   7        9.42        9.20      1.27 o 
  -5   5   7       71.86       72.51      2.96 o 
  -4   5   7       12.31       13.96      1.52 o 
  -3   5   7        0.87        0.49      0.28 o 
  -2   5   7        9.52        9.17      0.85 o 
  -1   5   7        0.14        0.75      0.31 o 
   0   5   7        1.45        0.73      0.27 o 
   1   5   7        6.60        6.82      0.62 o 
   2   5   7       35.65       33.55      1.30 o 
   3   5   7       40.83       36.15      1.35 o 
   4   5   7        6.48        6.29      0.55 o 
   5   5   7        0.00        0.43      0.39 o 
  -2   6   7       88.03       94.48      2.65 o 
  -1   6   7        0.95        2.87      0.46 o 
   0   6   7       24.48       21.02      1.32 o 
   1   6   7        3.73        2.76      0.48 o 
 -10   0   8       15.49       13.66      2.14 o 
  -8   0   8        4.76        3.96      0.89 o 
  -6   0   8      137.23      133.70      5.38 o 
  -4   0   8      119.33      121.70      3.04 o 
  -2   0   8        5.80        9.96      1.23 o 
   0   0   8      277.82      318.49      5.26 o 
   2   0   8       31.96       30.18      1.54 o 
   4   0   8       35.95       34.99      1.33 o 
   6   0   8      181.73      184.89     12.24 o 
   8   0   8      192.44      210.07      8.47 o 
 -10   1   8       21.66       24.49      3.62 o 
  -9   1   8       13.73        9.88      1.19 o 
  -8   1   8      219.04      212.73      5.60 o 
  -7   1   8      154.88      145.95      4.24 o 
  -6   1   8      457.63      433.82      8.30 o 
  -5   1   8       38.49       38.60      1.00 o 
  -4   1   8       75.55       73.12      1.52 o 
  -3   1   8      316.24      322.58      4.02 o 
  -2   1   8      312.64      362.02      4.35 o 
  -1   1   8        0.20        0.60      0.17 o 
   0   1   8      208.11      210.43      2.51 o 
   1   1   8      896.14      927.19     13.53 o 
   2   1   8        0.63        0.83      0.19 o 
   3   1   8        3.41        2.66      0.38 o 
   4   1   8       32.54       28.50      0.95 o 
   5   1   8       59.53       62.86      1.53 o 
   6   1   8        2.80        3.66      0.33 o 
   7   1   8       31.75       30.38      1.90 o 
   8   1   8        4.89        4.19      0.82 o 
   9   1   8        4.07        4.29      1.97 o 
 -10   2   8       26.92       23.23      1.79 o 
  -9   2   8       10.50        7.58      1.01 o 
  -8   2   8       40.72       36.92      2.06 o 
  -7   2   8       15.92       12.24      1.02 o 
  -6   2   8        0.09        0.78      0.78 o 
  -5   2   8        8.06        7.56      0.60 o 
  -4   2   8       24.03       26.14      0.93 o 
  -3   2   8       85.21       92.91      1.87 o 
  -2   2   8       15.42        8.31      0.50 o 
  -1   2   8        5.89        5.96      0.40 o 
   0   2   8       26.47       22.35      0.68 o 
   1   2   8        0.23        0.47      0.17 o 
   2   2   8      233.16      244.33      3.46 o 
   3   2   8       29.85       31.14      1.29 o 
   4   2   8       58.96       57.52      1.54 o 
   5   2   8        1.58        1.79      0.30 o 
   6   2   8        4.06        3.60      0.45 o 
   7   2   8      129.08      135.27      3.84 o 
   8   2   8        2.32        3.35      0.64 o 
  -9   3   8       10.86       11.53      2.13 o 
  -8   3   8       13.39       14.66      1.23 o 
  -7   3   8        4.69        5.48      0.62 o 
  -6   3   8       68.04       64.23      2.03 o 
  -5   3   8       80.20       76.92      1.93 o 
  -4   3   8        0.61        1.50      0.26 o 
  -3   3   8        8.04        7.17      0.60 o 
  -2   3   8        3.50        2.88      0.30 o 
  -1   3   8       16.47       15.17      0.83 o 
   0   3   8       70.07       67.50      1.73 o 
   1   3   8      152.12      156.44      2.69 o 
   2   3   8       42.77       46.23      1.35 o 
   3   3   8       35.01       33.88      1.19 o 
   4   3   8       43.07       39.50      1.31 o 
   5   3   8       13.05       10.77      0.76 o 
   6   3   8        7.91        6.28      0.75 o 
   7   3   8       21.58       17.02      1.60 o 
   8   3   8        2.64        2.98      1.14 o 
  -8   4   8        8.24        6.09      0.66 o 
  -7   4   8       19.19       20.98      1.66 o 
  -5   4   8      137.54      145.61      3.50 o 
  -4   4   8        8.05        7.03      0.62 o 
  -3   4   8       42.94       45.09      1.77 o 
  -2   4   8       54.51       50.60      1.66 o 
  -1   4   8      108.73      106.73      2.45 o 
   0   4   8      220.80      228.51      3.94 o 
   1   4   8       10.56       10.01      0.75 o 
   2   4   8        9.49        7.02      0.59 o 
   3   4   8       20.08       17.96      0.97 o 
   4   4   8      168.03      154.26      4.06 o 
   5   4   8        6.09        6.63      0.66 o 
   6   4   8        0.31        1.42      0.70 o 
  -6   5   8        0.02        0.61      0.48 o 
  -5   5   8        4.88        5.15      1.46 o 
  -4   5   8        9.93        7.81      0.85 o 
  -3   5   8        1.12        1.57      0.54 o 
  -2   5   8       12.47       12.46      0.93 o 
  -1   5   8        4.56        3.06      0.42 o 
   0   5   8        2.63        3.48      0.45 o 
   1   5   8        6.39        5.57      0.50 o 
   2   5   8        0.11        0.36      0.27 o 
   3   5   8       19.25       27.49      1.25 o 
   4   5   8        5.60        6.21      0.50 o 
  -9   0   9       98.57      112.32      5.70 o 
  -7   0   9       19.26       19.37      2.27 o 
  -5   0   9      633.18      677.76     15.39 o 
  -3   0   9      315.69      325.94      6.05 o 
  -1   0   9       61.61       55.40      2.79 o 
   1   0   9       13.69       14.06      0.83 o 
   3   0   9       14.06       13.73      1.10 o 
   5   0   9        1.52        1.90      0.43 o 
   7   0   9       64.26       65.04      4.09 o 
   9   0   9       34.39       40.15      3.32 o 
 -10   1   9       37.20       39.37      2.29 o 
  -9   1   9        1.76        1.49      0.36 o 
  -8   1   9       26.65       17.85      1.64 o 
  -7   1   9        3.78        2.85      0.54 o 
  -6   1   9      260.36      247.52      7.35 o 
  -5   1   9      149.08      149.28      2.75 o 
  -4   1   9       23.20       20.29      0.95 o 
  -3   1   9       71.55       71.87      1.90 o 
  -2   1   9       27.87       28.88      1.14 o 
  -1   1   9       39.70       44.32      0.94 o 
   0   1   9      195.20      191.97      2.56 o 
   1   1   9        0.08        0.44      0.29 o 
   2   1   9       24.20       25.99      1.13 o 
   3   1   9        0.26        0.45      0.19 o 
   4   1   9       14.73       13.05      0.77 o 
   5   1   9       18.80       17.76      1.16 o 
   6   1   9        0.40        0.82      0.37 o 
   7   1   9       83.58       89.86      3.53 o 
   8   1   9       41.38       42.33      2.38 o 
 -10   2   9        0.30        0.41      0.48 o 
  -9   2   9        1.26        1.22      0.44 o 
  -8   2   9       63.96       61.66      2.77 o 
  -7   2   9      226.16      236.77      6.01 o 
  -6   2   9      382.61      371.66      7.74 o 
  -5   2   9        1.02        1.73      0.99 o 
  -4   2   9       33.87       32.95      1.08 o 
  -3   2   9       10.47       13.30      0.71 o 
  -2   2   9      301.65      342.74      4.13 o 
  -1   2   9       52.19       51.15      1.14 o 
   0   2   9      508.94      545.80      6.28 o 
   1   2   9      269.98      264.35      3.79 o 
   2   2   9      583.26      588.79      7.51 o 
   3   2   9       17.38       18.81      1.06 o 
   4   2   9        0.73        0.58      0.20 o 
   5   2   9       72.81       68.08      1.76 o 
   6   2   9      123.96      121.72      2.94 o 
   7   2   9        5.36        5.61      1.20 o 
   8   2   9       41.00       42.83      2.41 o 
  -9   3   9      123.46      143.23      4.85 o 
  -8   3   9        0.30        1.08      0.48 o 
  -7   3   9        1.27        1.12      0.44 o 
  -6   3   9       21.78       22.93      1.15 o 
  -5   3   9      139.48      150.20      2.92 o 
  -4   3   9      114.22      107.98      2.37 o 
  -3   3   9      342.14      338.84      4.84 o 
  -2   3   9      171.67      167.91      2.95 o 
  -1   3   9       85.77       84.20      2.02 o 
   0   3   9       16.48       15.43      0.91 o 
   1   3   9      187.70      203.42      3.73 o 
   2   3   9      216.63      220.01      3.45 o 
   3   3   9       43.03       40.06      1.55 o 
   4   3   9       59.34       65.36      2.09 o 
   5   3   9       70.08       69.46      2.17 o 
   6   3   9        1.46        1.31      0.80 o 
   7   3   9       44.32       44.13      2.75 o 
  -7   4   9       27.99       31.13      1.92 o 
  -6   4   9        0.25        0.48      0.26 o 
  -5   4   9        4.77        3.36      0.83 o 
  -4   4   9       10.89        9.29      0.88 o 
  -3   4   9       32.07       28.09      1.75 o 
  -2   4   9        3.92        4.74      0.49 o 
  -1   4   9        0.75        0.72      0.41 o 
   0   4   9      341.85      369.83      5.45 o 
   1   4   9        4.73        5.06      0.53 o 
   2   4   9       49.54       50.90      2.29 o 
   3   4   9        3.18        1.79      0.25 o 
   4   4   9       12.81       11.49      1.56 o 
   5   4   9       35.76       35.68      1.86 o 
   6   4   9        8.72        9.22      1.01 o 
  -5   5   9       33.36       36.23      1.98 o 
  -4   5   9      101.44      110.65      3.22 o 
  -3   5   9       22.52       23.68      1.48 o 
  -2   5   9       36.85       35.85      1.38 o 
  -1   5   9        9.38        7.54      0.67 o 
   0   5   9       43.55       39.13      1.51 o 
   1   5   9        7.92        6.98      0.74 o 
   2   5   9        5.31        6.02      0.60 o 
   3   5   9       10.05       12.59      0.86 o 
 -10   0  10        2.59        4.62      1.00 o 
  -8   0  10      126.37      122.94      5.82 o 
  -6   0  10      311.46      301.82      9.35 o 
  -4   0  10       18.19       17.65      3.34 o 
  -2   0  10      315.24      314.08      8.50 o 
   0   0  10       12.47        9.50      1.45 o 
   2   0  10       34.87       32.62      2.25 o 
   4   0  10      502.02      527.09      9.28 o 
   6   0  10       64.71       63.85      2.98 o 
   8   0  10      334.31      397.56     13.05 o 
 -10   1  10       98.29      114.48      4.27 o 
  -9   1  10       11.02        9.53      1.17 o 
  -8   1  10       28.87       18.41      1.89 o 
  -7   1  10        3.80        3.77      0.85 o 
  -6   1  10      390.40      387.90      7.96 o 
  -5   1  10       56.49       54.29      1.52 o 
  -4   1  10      103.94      110.64      2.58 o 
  -3   1  10        5.45        4.57      0.55 o 
  -2   1  10        0.19        0.41      0.31 o 
  -1   1  10        8.04        6.92      0.67 o 
   0   1  10       58.62       54.94      1.64 o 
   1   1  10      155.99      150.96      4.03 o 
   2   1  10       86.35       83.94      2.25 o 
   3   1  10       62.58       69.19      2.04 o 
   4   1  10        2.30        1.49      0.27 o 
   5   1  10        9.08        9.11      0.82 o 
   6   1  10       69.49       71.75      1.92 o 
   7   1  10      114.79      124.67      4.33 o 
   8   1  10      141.68      158.95      5.24 o 
  -9   2  10       11.00       12.58      1.45 o 
  -8   2  10        1.80        1.48      0.95 o 
  -7   2  10       31.20       29.23      4.34 o 
  -6   2  10        4.86        3.22      1.22 o 
  -5   2  10       40.27       39.19      1.65 o 
  -4   2  10       14.23       16.98      1.09 o 
  -3   2  10      243.68      246.14      4.40 o 
  -2   2  10       49.44       50.84      1.86 o 
  -1   2  10       37.07       35.16      1.09 o 
   0   2  10       16.26       15.87      0.76 o 
   1   2  10       97.71       95.25      3.31 o 
   2   2  10      629.15      618.95      8.84 o 
   3   2  10       47.32       45.57      1.62 o 
   4   2  10       26.53       25.68      1.23 o 
   5   2  10       65.64       63.71      1.97 o 
   6   2  10      105.34       95.08      3.07 o 
   7   2  10        1.64        2.19      0.69 o 
  -8   3  10        0.77        1.86      0.82 o 
  -7   3  10        4.47        3.93      0.56 o 
  -6   3  10       43.28       43.99      3.22 o 
  -5   3  10       32.62       35.22      1.84 o 
  -4   3  10        2.79        2.20      0.49 o 
  -3   3  10       67.57       65.00      3.57 o 
  -2   3  10       16.90       19.24      0.91 o 
  -1   3  10        9.66        7.82      0.65 o 
   0   3  10      111.10      110.13      3.56 o 
   1   3  10       18.61       19.83      0.93 o 
   2   3  10      142.50      139.83      3.17 o 
   3   3  10      243.17      231.06      4.44 o 
   4   3  10       56.25       49.86      1.96 o 
   5   3  10       32.34       29.22      1.35 o 
   6   3  10       31.28       32.34      1.78 o 
  -7   4  10       14.63       16.86      1.63 o 
  -5   4  10       96.47       96.50      4.69 o 
  -4   4  10       18.63       13.91      1.13 o 
  -3   4  10       24.06       23.23      1.28 o 
  -2   4  10       44.58       41.09      1.42 o 
  -1   4  10       39.37       42.47      1.81 o 
   0   4  10        0.08        0.43      0.25 o 
   1   4  10       10.13        9.88      0.98 o 
   2   4  10       25.16       23.50      1.19 o 
   3   4  10        0.00        0.98      0.24 o 
   4   4  10        3.90        4.38      0.49 o 
   5   4  10       17.22       14.42      1.12 o 
  -4   5  10      102.39      106.15      3.18 o 
  -3   5  10        5.56        5.76      0.70 o 
  -2   5  10        0.01        0.46      0.29 o 
  -1   5  10       11.95       14.36      1.65 o 
   0   5  10       79.29       85.21      2.38 o 
   1   5  10        1.71        1.97      0.40 o 
   2   5  10        4.88        5.50      0.44 o 
  -9   0  11       40.00       39.78      3.19 o 
  -7   0  11      116.81      122.25      5.67 o 
  -5   0  11      517.20      535.82     12.25 o 
  -3   0  11       40.42       41.70      1.84 o 
  -1   0  11      705.11      779.72     17.48 o 
   1   0  11       23.58       18.64      1.76 o 
   3   0  11       11.66       14.50      1.81 o 
   5   0  11       22.96       20.34      1.76 o 
  -9   1  11       39.68       35.32      2.12 o 
  -8   1  11       40.23       42.01      2.25 o 
  -7   1  11        9.83        8.13      1.06 o 
  -6   1  11       73.11       73.05      3.68 o 
  -5   1  11        2.25        3.22      0.39 o 
  -4   1  11      197.82      205.41      3.92 o 
  -3   1  11        8.90        8.04      0.76 o 
  -2   1  11      149.51      157.57      3.28 o 
  -1   1  11       56.38       61.04      1.85 o 
   0   1  11       23.27       21.34      1.47 o 
   1   1  11      285.95      297.10      6.32 o 
   2   1  11       39.87       38.42      2.33 o 
   3   1  11      201.05      220.37      5.21 o 
   4   1  11       19.90       17.53      1.11 o 
   5   1  11       11.78       12.92      1.19 o 
   6   1  11       12.80       11.80      0.92 o 
   7   1  11       36.39       39.21      3.22 o 
  -9   2  11        0.56        0.81      0.46 o 
  -8   2  11        0.31        1.24      0.32 o 
  -7   2  11       10.97        9.61      1.21 o 
  -6   2  11       76.32       81.51      5.45 o 
  -5   2  11        6.73        5.60      0.65 o 
  -4   2  11       32.32       29.97      1.32 o 
  -3   2  11      201.09      198.94      3.94 o 
  -2   2  11       26.36       20.85      1.46 o 
  -1   2  11       22.33       20.91      2.28 o 
   0   2  11       81.16       78.36      4.34 o 
   1   2  11      319.70      309.60      6.76 o 
   2   2  11       67.99       55.66      2.44 o 
   3   2  11       17.38       16.11      1.72 o 
   4   2  11        0.95        0.87      0.32 o 
   5   2  11        3.58        2.82      0.34 o 
   6   2  11        0.25        1.11      0.42 o 
   7   2  11       14.07       11.24      2.12 o 
  -8   3  11        0.22        0.81      0.46 o 
  -7   3  11        8.81        7.11      1.00 o 
  -6   3  11       21.71       20.42      1.94 o 
  -5   3  11        0.06       -0.03      0.36 o 
  -4   3  11        1.85        1.48      0.41 o 
  -3   3  11       36.82       30.75      1.78 o 
  -2   3  11       72.47       66.64      2.78 o 
  -1   3  11        5.25        4.49      0.83 o 
   0   3  11      289.48      300.76      7.17 o 
   1   3  11       46.59       47.00      1.49 o 
   2   3  11        0.32        0.63      0.32 o 
   3   3  11        0.36        0.83      0.46 o 
   4   3  11       36.78       35.09      1.52 o 
   5   3  11       53.88       50.71      1.86 o 
   6   3  11       30.15       32.61      1.84 o 
  -5   4  11      162.32      195.42      7.40 o 
  -4   4  11      195.73      205.16      5.65 o 
  -3   4  11        8.23        7.55      0.96 o 
  -2   4  11       21.07       14.40      1.54 o 
  -1   4  11       42.82       42.75      2.34 o 
   0   4  11        0.10        0.32      0.26 o 
   1   4  11        7.83        7.22      0.63 o 
   2   4  11       23.68       25.27      1.17 o 
   3   4  11        0.27        0.99      0.28 o 
   4   4  11       30.08       24.41      1.10 o 
  -3   5  11        8.70       10.51      1.32 o 
  -2   5  11       24.73       32.47      2.19 o 
  -1   5  11        0.73        0.93      0.41 o 
   0   5  11        1.15        1.65      0.29 o 
   1   5  11        0.03        0.15      0.36 o 
  -8   0  12        1.93        0.76      0.48 o 
  -6   0  12      151.86      138.13      5.98 o 
  -4   0  12       30.94       27.93      1.56 o 
   0   0  12        3.69        2.58      0.76 o 
   2   0  12       75.08       78.57      4.01 o 
   4   0  12        0.44        1.20      0.41 o 
   6   0  12       83.63       93.92      4.39 o 
  -9   1  12        1.26        1.25      0.36 o 
  -8   1  12        6.98        5.90      0.80 o 
  -7   1  12       30.45       32.49      2.45 o 
  -6   1  12      194.45      184.52      5.13 o 
  -5   1  12       34.43       33.18      1.22 o 
  -4   1  12      134.60      133.63      3.08 o 
  -3   1  12       33.01       34.47      1.40 o 
  -2   1  12        4.15        4.48      0.59 o 
  -1   1  12       22.89       22.51      1.55 o 
   0   1  12        4.25        5.26      0.84 o 
   1   1  12        5.87        6.11      0.87 o 
   2   1  12        0.00        0.19      0.24 o 
   3   1  12       27.09       28.59      1.61 o 
   4   1  12        5.78        6.81      1.28 o 
   5   1  12        1.82        1.80      0.85 o 
   6   1  12        5.51        6.53      0.74 o 
  -8   2  12       67.31       70.71      3.13 o 
  -7   2  12       73.75       69.98      3.08 o 
  -6   2  12        4.67        3.72      1.48 o 
  -5   2  12       28.93       27.68      1.27 o 
  -4   2  12       11.06       13.83      1.06 o 
  -3   2  12        4.01        4.04      0.99 o 
  -2   2  12      111.70      109.30      3.59 o 
  -1   2  12       94.55       97.54      3.38 o 
   0   2  12        9.85        8.24      1.06 o 
   1   2  12        0.92        1.18      0.49 o 
   2   2  12      139.81      151.34      4.50 o 
   3   2  12        0.41        0.85      0.30 o 
   4   2  12       61.17       64.80      2.69 o 
   5   2  12       15.15       15.97      2.26 o 
   6   2  12       13.00       10.21      1.48 o 
  -7   3  12       38.57       34.27      2.04 o 
  -6   3  12        1.76        1.79      0.64 o 
  -5   3  12        8.37       11.94      1.92 o 
  -4   3  12        5.27        7.46      1.03 o 
  -3   3  12       28.22       26.61      1.69 o 
  -2   3  12        5.56        5.68      0.85 o 
  -1   3  12       16.21       14.29      1.55 o 
   0   3  12       23.97       21.57      1.84 o 
   1   3  12      302.15      303.09      7.24 o 
   2   3  12       91.42       85.40      3.39 o 
   3   3  12       96.33       95.15      3.61 o 
   4   3  12       19.41       17.47      1.43 o 
   5   3  12       12.30       11.25      1.00 o 
  -5   4  12        4.89        7.55      1.43 o 
  -4   4  12       27.35       25.18      1.84 o 
  -3   4  12        1.87        0.50      0.51 o 
  -2   4  12       17.96       19.68      1.83 o 
  -1   4  12       24.81       22.29      1.99 o 
   0   4  12       24.94       26.81      1.95 o 
   2   4  12        5.00        4.20      0.63 o 
   3   4  12       27.98       27.27      1.87 o 
  -7   0  13        6.58        9.72      1.58 o 
  -5   0  13      562.28      595.24     10.65 o 
  -3   0  13      320.77      354.20      7.26 o 
  -1   0  13       17.52       17.69      2.10 o 
   1   0  13       70.89       67.76      3.76 o 
   3   0  13        0.31        0.28      0.44 o 
   5   0  13        0.28        1.35      0.44 o 
  -8   1  13        1.69        1.33      0.42 o 
  -7   1  13       60.81       60.34      2.77 o 
  -6   1  13      103.72      109.26      3.80 o 
  -5   1  13      206.80      221.21      3.85 o 
  -4   1  13        0.23        0.58      0.18 o 
  -3   1  13        3.70        3.30      0.65 o 
  -2   1  13        8.91        8.39      0.88 o 
  -1   1  13      143.91      148.75      4.28 o 
   0   1  13       39.17       37.72      1.97 o 
   1   1  13       44.23       45.51      2.17 o 
   2   1  13        0.17        1.04      0.38 o 
   3   1  13        3.13        3.44      1.14 o 
   4   1  13        6.61        6.86      0.89 o 
   5   1  13       46.55       45.20      2.10 o 
   6   1  13        8.74        8.17      1.23 o 
  -7   2  13       49.97       47.68      3.61 o 
  -6   2  13       87.63       82.47      4.48 o 
  -5   2  13        9.94        9.84      1.09 o 
  -4   2  13       56.66       54.26      2.42 o 
  -3   2  13       25.55       29.48      1.74 o 
  -2   2  13        7.76        6.35      1.99 o 
  -1   2  13       59.83       54.04      2.50 o 
   0   2  13       35.80       36.11      2.73 o 
   1   2  13       95.53       92.59      3.41 o 
   2   2  13      303.65      296.34     10.05 o 
   3   2  13       11.44       10.81      2.43 o 
   4   2  13       31.40       28.16      2.43 o 
   5   2  13       57.75       61.28      2.61 o 
  -5   3  13        0.19       -0.05      0.56 o 
  -4   3  13       62.11       59.10      2.71 o 
  -3   3  13      118.94      112.77      3.97 o 
  -2   3  13       81.71       79.82      3.27 o 
  -1   3  13       59.53       55.01      2.67 o 
   0   3  13        8.93        9.64      1.26 o 
   1   3  13       13.18       11.21      1.44 o 
   2   3  13      160.76      149.00      4.82 o 
   3   3  13        4.62        3.38      0.56 o 
   4   3  13       25.11       26.60      1.81 o 
  -3   4  13        4.67        5.58      0.86 o 
  -2   4  13        6.85        8.38      1.14 o 
  -1   4  13        4.20        3.44      1.04 o 
   0   4  13       62.70       69.11      3.24 o 
   1   4  13        9.58        7.59      1.00 o 
  -6   0  14       47.66       46.15      3.19 o 
  -4   0  14        3.79        4.15      0.64 o 
  -2   0  14       10.33       10.22      1.14 o 
   0   0  14       30.48       24.07      2.22 o 
   2   0  14       21.80       18.69      2.22 o 
   4   0  14      251.97      283.42      9.62 o 
  -7   1  14        4.04        2.88      0.90 o 
  -6   1  14       39.26       36.24      2.02 o 
  -5   1  14       13.07       13.41      0.95 o 
  -4   1  14        0.07        0.46      0.20 o 
  -3   1  14        8.10        6.14      0.99 o 
  -2   1  14        0.23        0.64      0.29 o 
  -1   1  14       20.19       16.85      1.56 o 
   0   1  14        3.54        2.36      0.48 o 
   1   1  14       23.23       18.43      3.53 o 
   2   1  14        2.04        2.25      0.39 o 
   3   1  14       32.81       31.90      1.79 o 
   4   1  14        3.43        3.40      0.55 o 
   5   1  14        2.19        1.90      0.82 o 
  -6   2  14       12.36       11.83      1.28 o 
  -5   2  14        3.09        4.27      0.64 o 
  -4   2  14        0.26        0.94      0.34 o 
  -3   2  14       89.77       88.98      3.35 o 
  -2   2  14        2.10        1.45      0.95 o 
  -1   2  14       72.82       65.45      2.86 o 
   0   2  14        3.98        3.16      0.60 o 
   1   2  14       24.36       29.75      1.81 o 
   2   2  14      262.40      257.57     11.66 o 
   3   2  14        0.18        0.31      0.53 o 
   4   2  14        7.88        8.26      0.94 o 
  -5   3  14       21.71       20.98      2.60 o 
  -4   3  14       11.64        9.09      1.17 o 
  -3   3  14       69.66       78.27      3.28 o 
  -2   3  14       42.80       36.23      2.22 o 
  -1   3  14       36.99       34.08      2.09 o 
   0   3  14       32.59       30.55      3.10 o 
   1   3  14        0.73        1.96      0.47 o 
   2   3  14      132.93      118.12      4.28 o 
  -5   0  15      548.85      601.66     11.19 o 
  -3   0  15        0.06        0.17      0.26 o 
  -1   0  15      219.18      227.01      8.15 o 
   1   0  15       40.40       45.74      3.17 o 
   3   0  15       43.10       48.27      3.29 o 
  -6   1  15        0.55        1.10      0.41 o 
  -5   1  15       11.77       10.59      0.98 o 
  -4   1  15      108.97      110.18      3.08 o 
  -3   1  15        3.03        2.14      0.45 o 
  -2   1  15        2.16        1.55      0.37 o 
  -1   1  15        0.36        0.23      0.33 o 
   0   1  15       84.59       83.87      3.49 o 
   1   1  15        9.35        9.38      1.06 o 
   2   1  15       18.46       20.14      1.76 o 
   3   1  15       37.21       33.56      2.01 o 
  -5   2  15        2.12        2.84      1.00 o 
  -4   2  15        0.69        1.12      1.09 o 
  -3   2  15      117.00      110.28      7.27 o 
  -2   2  15        0.00        0.99      0.34 o 
  -1   2  15        1.13        6.63      1.55 o 
   0   2  15       20.85       23.21      1.94 o 
   1   2  15      155.97      156.20      4.90 o 
   2   2  15        0.58        0.54      0.33 o 
  -2   3  15       17.52       14.87      1.61 o 
  -1   3  15        5.09        4.35      0.73 o 
   0   3  15       52.71       53.66      6.59 o 
  -4   0  16       75.98       70.90      2.90 o 
  -2   0  16        0.07        0.62      0.46 o 
   0   0  16       29.65       27.13      2.43 o 
   2   0  16        4.55        5.57      1.04 o 
  -4   1  16      116.30      122.20      3.32 o 
  -3   1  16        0.63        1.76      0.29 o 
  -2   1  16       84.18       88.22      3.39 o 
  -1   1  16        0.04        0.49      0.53 o 
   0   1  16       34.17       31.64      1.86 o 
   1   1  16       13.30       12.32      1.32 o 
  -3   2  16        0.24        0.54      0.51 o 
  -2   2  16       73.47       85.01      3.44 o 
  -1   2  16       25.00       28.33      1.81 o 
   0   2  16        0.10        0.71      0.35 o 
                                                 
